# Supplementary material for: Transcriptome profiles of three Muscat table grape cultivars to dissect the mechanism of terpene biosynthesis
Source: Sci Data. 2019 Jun 13;6:89. doi: 10.1038/s41597-019-0101-y (PMC6565711; doi:10.1038/s41597-019-0101-y)
Supplement: Supplementary file 1 — Download metadata file [file 41597_2019_101_MOESM1_ESM.zip]

Archive with 3 entries (3 files):
- s_Xu110b_study.txt
- a_Xu110b_assay.txt
- i_Investigation.txt
