# Supplementary material for: Transcriptome profiles of three Muscat table grape cultivars to dissect the mechanism of terpene biosynthesis
Source: Sci Data. 2019 Jun 13;6:89. doi: 10.1038/s41597-019-0101-y (PMC6565711; doi:10.1038/s41597-019-0101-y)
Supplement: Supplementary file 1 — Download metadata file [file 41597_2019_101_MOESM1_ESM.zip › s_Xu110b_study.txt]

Source Name	Characteristics[organism]	Term Source REF	Term Accession Number	Characteristics[organism part]	Term Source REF	Term Accession Number	Protocol REF	Sample Name	Factor Value[cultivar]	Factor Value[biological replicate]	Factor Value[developmental stage]
BEIJING ACADEMY OF FORESTRY AND POMOLOGY SCIENCES	Vitis vinifera	NCBITaxon	NCBITaxon:29760	berry	BTO	BTO:0000119	Sampling	Z-EL36-replicate3	Zaomeiguixiang	3	EL36
BEIJING ACADEMY OF FORESTRY AND POMOLOGY SCIENCES	Vitis vinifera	NCBITaxon	NCBITaxon:29760	berry	BTO	BTO:0000119	Sampling	Z-EL36-replicate2	Zaomeiguixiang	2	EL36
BEIJING ACADEMY OF FORESTRY AND POMOLOGY SCIENCES	Vitis vinifera	NCBITaxon	NCBITaxon:29760	berry	BTO	BTO:0000119	Sampling	Z-EL36-replicate1	Zaomeiguixiang	1	EL36
BEIJING ACADEMY OF FORESTRY AND POMOLOGY SCIENCES	Vitis vinifera	NCBITaxon	NCBITaxon:29760	berry	BTO	BTO:0000119	Sampling	Z-EL35-replicate3	Zaomeiguixiang	3	EL35
BEIJING ACADEMY OF FORESTRY AND POMOLOGY SCIENCES	Vitis vinifera	NCBITaxon	NCBITaxon:29760	berry	BTO	BTO:0000119	Sampling	Z-EL38-replicate3	Zaomeiguixiang	3	EL38
BEIJING ACADEMY OF FORESTRY AND POMOLOGY SCIENCES	Vitis vinifera	NCBITaxon	NCBITaxon:29760	berry	BTO	BTO:0000119	Sampling	Z-EL38-replicate2	Zaomeiguixiang	2	EL38
BEIJING ACADEMY OF FORESTRY AND POMOLOGY SCIENCES	Vitis vinifera	NCBITaxon	NCBITaxon:29760	berry	BTO	BTO:0000119	Sampling	Z-EL38-replicate1	Zaomeiguixiang	1	EL38
BEIJING ACADEMY OF FORESTRY AND POMOLOGY SCIENCES	Vitis vinifera	NCBITaxon	NCBITaxon:29760	berry	BTO	BTO:0000119	Sampling	Z-EL35-replicate1	Zaomeiguixiang	1	EL35
BEIJING ACADEMY OF FORESTRY AND POMOLOGY SCIENCES	Vitis vinifera	NCBITaxon	NCBITaxon:29760	berry	BTO	BTO:0000119	Sampling	Z-EL35-replicate2	Zaomeiguixiang	2	EL35
BEIJING ACADEMY OF FORESTRY AND POMOLOGY SCIENCES	Vitis vinifera	NCBITaxon	NCBITaxon:29760	berry	BTO	BTO:0000119	Sampling	Y-EL36-replicate1	Italia	1	EL36
BEIJING ACADEMY OF FORESTRY AND POMOLOGY SCIENCES	Vitis vinifera	NCBITaxon	NCBITaxon:29760	berry	BTO	BTO:0000119	Sampling	Y-EL36-replicate2	Italia	2	EL36
BEIJING ACADEMY OF FORESTRY AND POMOLOGY SCIENCES	Vitis vinifera	NCBITaxon	NCBITaxon:29760	berry	BTO	BTO:0000119	Sampling	Y-EL35-replicate2	Italia	2	EL35
BEIJING ACADEMY OF FORESTRY AND POMOLOGY SCIENCES	Vitis vinifera	NCBITaxon	NCBITaxon:29760	berry	BTO	BTO:0000119	Sampling	Y-EL35-replicate3	Italia	3	EL35
BEIJING ACADEMY OF FORESTRY AND POMOLOGY SCIENCES	Vitis vinifera	NCBITaxon	NCBITaxon:29760	berry	BTO	BTO:0000119	Sampling	Y-EL38-replicate2	Italia	2	EL38
BEIJING ACADEMY OF FORESTRY AND POMOLOGY SCIENCES	Vitis vinifera	NCBITaxon	NCBITaxon:29760	berry	BTO	BTO:0000119	Sampling	Y-EL38-replicate3	Italia	3	EL38
BEIJING ACADEMY OF FORESTRY AND POMOLOGY SCIENCES	Vitis vinifera	NCBITaxon	NCBITaxon:29760	berry	BTO	BTO:0000119	Sampling	Y-EL36-replicate3	Italia	3	EL36
BEIJING ACADEMY OF FORESTRY AND POMOLOGY SCIENCES	Vitis vinifera	NCBITaxon	NCBITaxon:29760	berry	BTO	BTO:0000119	Sampling	Y-EL38-replicate1	Italia	1	EL38
BEIJING ACADEMY OF FORESTRY AND POMOLOGY SCIENCES	Vitis vinifera	NCBITaxon	NCBITaxon:29760	berry	BTO	BTO:0000119	Sampling	X-EL38-replicate3	Italia	3	EL38
BEIJING ACADEMY OF FORESTRY AND POMOLOGY SCIENCES	Vitis vinifera	NCBITaxon	NCBITaxon:29760	berry	BTO	BTO:0000119	Sampling	Y-EL35-replicate1	Italia	1	EL35
BEIJING ACADEMY OF FORESTRY AND POMOLOGY SCIENCES	Vitis vinifera	NCBITaxon	NCBITaxon:29760	berry	BTO	BTO:0000119	Sampling	X-EL35-replicate3	Xiangfei	3	EL35
BEIJING ACADEMY OF FORESTRY AND POMOLOGY SCIENCES	Vitis vinifera	NCBITaxon	NCBITaxon:29760	berry	BTO	BTO:0000119	Sampling	X-EL36-replicate1	Xiangfei	1	EL36
BEIJING ACADEMY OF FORESTRY AND POMOLOGY SCIENCES	Vitis vinifera	NCBITaxon	NCBITaxon:29760	berry	BTO	BTO:0000119	Sampling	X-EL35-replicate1	Xiangfei	1	EL35
BEIJING ACADEMY OF FORESTRY AND POMOLOGY SCIENCES	Vitis vinifera	NCBITaxon	NCBITaxon:29760	berry	BTO	BTO:0000119	Sampling	X-EL35-replicate2	Xiangfei	2	EL35
BEIJING ACADEMY OF FORESTRY AND POMOLOGY SCIENCES	Vitis vinifera	NCBITaxon	NCBITaxon:29760	berry	BTO	BTO:0000119	Sampling	X-EL38-replicate1	Xiangfei	1	EL38
BEIJING ACADEMY OF FORESTRY AND POMOLOGY SCIENCES	Vitis vinifera	NCBITaxon	NCBITaxon:29760	berry	BTO	BTO:0000119	Sampling	X-EL38-replicate2	Xiangfei	2	EL38
BEIJING ACADEMY OF FORESTRY AND POMOLOGY SCIENCES	Vitis vinifera	NCBITaxon	NCBITaxon:29760	berry	BTO	BTO:0000119	Sampling	X-EL36-replicate2	Xiangfei	2	EL36
BEIJING ACADEMY OF FORESTRY AND POMOLOGY SCIENCES	Vitis vinifera	NCBITaxon	NCBITaxon:29760	berry	BTO	BTO:0000119	Sampling	X-EL36-replicate3	Xiangfei	3	EL36
