# Supplementary material for: Transcriptome profiles of three Muscat table grape cultivars to dissect the mechanism of terpene biosynthesis
Source: Sci Data. 2019 Jun 13;6:89. doi: 10.1038/s41597-019-0101-y (PMC6565711; doi:10.1038/s41597-019-0101-y)
Supplement: Supplementary file 1 — Download metadata file [file 41597_2019_101_MOESM1_ESM.zip › a_Xu110b_assay.txt]

Sample Name	Protocol REF	Parameter Value[instrument]	Parameter Value[manufacturer]	Assay Name	Raw Data File	Comment[Data Repository]	Comment[Data Record Accession]	Comment[Data Record URI]	Protocol REF	Derived Data File	Comment[Data Repository]	Comment[Data Record Accession]	Comment[Data Record URI]	Protocol REF	Derived Data File	Comment[Data Repository]	Comment[Data Record Accession]	Comment[Data Record URI]
Z-EL36-replicate3	RNA extraction and sequencing	HiSeq 2000	Illumina	RNA seq of Z-EL36-replicate3	SRX5338649	NCBI Sequence Read Archive	SRP184152	https://identifiers.org/ncbi/insdc.sra:SRP184152	gene expression level	GSM3737324	Gene Expression Omnibus	GSE130386	https://identifiers.org/geo:GSE130386	differentially expressed genes	differentially expressed gene between samples .rar	figshare	doi:10.6084/m9.figshare.c.4378256.v1	https://doi.org/10.6084/m9.figshare.c.4378256.v1
Z-EL36-replicate2	RNA extraction and sequencing	HiSeq 2000	Illumina	RNA seq of Z-EL36-replicate2	SRX5338648	NCBI Sequence Read Archive	SRP184152	https://identifiers.org/ncbi/insdc.sra:SRP184152	gene expression level	GSM3737323	Gene Expression Omnibus	GSE130386	https://identifiers.org/geo:GSE130386	differentially expressed genes	differentially expressed gene between samples .rar	figshare	doi:10.6084/m9.figshare.c.4378256.v1	https://doi.org/10.6084/m9.figshare.c.4378256.v1
Z-EL36-replicate1	RNA extraction and sequencing	HiSeq 2000	Illumina	RNA seq of Z-EL36-replicate1	SRX5338647	NCBI Sequence Read Archive	SRP184152	https://identifiers.org/ncbi/insdc.sra:SRP184152	gene expression level	GSM3737322	Gene Expression Omnibus	GSE130386	https://identifiers.org/geo:GSE130386	differentially expressed genes	differentially expressed gene between samples .rar	figshare	doi:10.6084/m9.figshare.c.4378256.v1	https://doi.org/10.6084/m9.figshare.c.4378256.v1
Z-EL35-replicate3	RNA extraction and sequencing	HiSeq 2000	Illumina	RNA seq of Z-EL35-replicate3	SRX5338646	NCBI Sequence Read Archive	SRP184152	https://identifiers.org/ncbi/insdc.sra:SRP184152	gene expression level	GSM3737321	Gene Expression Omnibus	GSE130386	https://identifiers.org/geo:GSE130386	differentially expressed genes	differentially expressed gene between samples .rar	figshare	doi:10.6084/m9.figshare.c.4378256.v1	https://doi.org/10.6084/m9.figshare.c.4378256.v1
Z-EL38-replicate3	RNA extraction and sequencing	HiSeq 2000	Illumina	RNA seq of Z-EL38-replicate3	SRX5338645	NCBI Sequence Read Archive	SRP184152	https://identifiers.org/ncbi/insdc.sra:SRP184152	gene expression level	GSM3737327	Gene Expression Omnibus	GSE130386	https://identifiers.org/geo:GSE130386	differentially expressed genes	differentially expressed gene between samples .rar	figshare	doi:10.6084/m9.figshare.c.4378256.v1	https://doi.org/10.6084/m9.figshare.c.4378256.v1
Z-EL38-replicate2	RNA extraction and sequencing	HiSeq 2000	Illumina	RNA seq of Z-EL38-replicate2	SRX5338644	NCBI Sequence Read Archive	SRP184152	https://identifiers.org/ncbi/insdc.sra:SRP184152	gene expression level	GSM3737326	Gene Expression Omnibus	GSE130386	https://identifiers.org/geo:GSE130386	differentially expressed genes	differentially expressed gene between samples .rar	figshare	doi:10.6084/m9.figshare.c.4378256.v1	https://doi.org/10.6084/m9.figshare.c.4378256.v1
Z-EL38-replicate1	RNA extraction and sequencing	HiSeq 2000	Illumina	RNA seq of Z-EL38-replicate1	SRX5338643	NCBI Sequence Read Archive	SRP184152	https://identifiers.org/ncbi/insdc.sra:SRP184152	gene expression level	GSM3737325	Gene Expression Omnibus	GSE130386	https://identifiers.org/geo:GSE130386	differentially expressed genes	differentially expressed gene between samples .rar	figshare	doi:10.6084/m9.figshare.c.4378256.v1	https://doi.org/10.6084/m9.figshare.c.4378256.v1
Z-EL35-replicate1	RNA extraction and sequencing	HiSeq 2000	Illumina	RNA seq of Z-EL35-replicate1	SRX5338642	NCBI Sequence Read Archive	SRP184152	https://identifiers.org/ncbi/insdc.sra:SRP184152	gene expression level	GSM3737319	Gene Expression Omnibus	GSE130386	https://identifiers.org/geo:GSE130386	differentially expressed genes	differentially expressed gene between samples .rar	figshare	doi:10.6084/m9.figshare.c.4378256.v1	https://doi.org/10.6084/m9.figshare.c.4378256.v1
Z-EL35-replicate2	RNA extraction and sequencing	HiSeq 2000	Illumina	RNA seq of Z-EL35-replicate2	SRX5338641	NCBI Sequence Read Archive	SRP184152	https://identifiers.org/ncbi/insdc.sra:SRP184152	gene expression level	GSM3737320	Gene Expression Omnibus	GSE130386	https://identifiers.org/geo:GSE130386	differentially expressed genes	differentially expressed gene between samples .rar	figshare	doi:10.6084/m9.figshare.c.4378256.v1	https://doi.org/10.6084/m9.figshare.c.4378256.v1
Y-EL36-replicate1	RNA extraction and sequencing	HiSeq 2000	Illumina	RNA seq of Y-EL36-replicate1	SRX5338640	NCBI Sequence Read Archive	SRP184152	https://identifiers.org/ncbi/insdc.sra:SRP184152	gene expression level	GSM3737313	Gene Expression Omnibus	GSE130386	https://identifiers.org/geo:GSE130386	differentially expressed genes	differentially expressed gene between samples .rar	figshare	doi:10.6084/m9.figshare.c.4378256.v1	https://doi.org/10.6084/m9.figshare.c.4378256.v1
Y-EL36-replicate2	RNA extraction and sequencing	HiSeq 2000	Illumina	RNA seq of Y-EL36-replicate2	SRX5338639	NCBI Sequence Read Archive	SRP184152	https://identifiers.org/ncbi/insdc.sra:SRP184152	gene expression level	GSM3737314	Gene Expression Omnibus	GSE130386	https://identifiers.org/geo:GSE130386	differentially expressed genes	differentially expressed gene between samples .rar	figshare	doi:10.6084/m9.figshare.c.4378256.v1	https://doi.org/10.6084/m9.figshare.c.4378256.v1
Y-EL35-replicate2	RNA extraction and sequencing	HiSeq 2000	Illumina	RNA seq of Y-EL35-replicate2	SRX5338638	NCBI Sequence Read Archive	SRP184152	https://identifiers.org/ncbi/insdc.sra:SRP184152	gene expression level	GSM3737311	Gene Expression Omnibus	GSE130386	https://identifiers.org/geo:GSE130386	differentially expressed genes	differentially expressed gene between samples .rar	figshare	doi:10.6084/m9.figshare.c.4378256.v1	https://doi.org/10.6084/m9.figshare.c.4378256.v1
Y-EL35-replicate3	RNA extraction and sequencing	HiSeq 2000	Illumina	RNA seq of Y-EL35-replicate3	SRX5338637	NCBI Sequence Read Archive	SRP184152	https://identifiers.org/ncbi/insdc.sra:SRP184152	gene expression level	GSM3737312	Gene Expression Omnibus	GSE130386	https://identifiers.org/geo:GSE130386	differentially expressed genes	differentially expressed gene between samples .rar	figshare	doi:10.6084/m9.figshare.c.4378256.v1	https://doi.org/10.6084/m9.figshare.c.4378256.v1
Y-EL38-replicate2	RNA extraction and sequencing	HiSeq 2000	Illumina	RNA seq of Y-EL38-replicate2	SRX5338636	NCBI Sequence Read Archive	SRP184152	https://identifiers.org/ncbi/insdc.sra:SRP184152	gene expression level	GSM3737317	Gene Expression Omnibus	GSE130386	https://identifiers.org/geo:GSE130386	differentially expressed genes	differentially expressed gene between samples .rar	figshare	doi:10.6084/m9.figshare.c.4378256.v1	https://doi.org/10.6084/m9.figshare.c.4378256.v1
Y-EL38-replicate3	RNA extraction and sequencing	HiSeq 2000	Illumina	RNA seq of Y-EL38-replicate3	SRX5338635	NCBI Sequence Read Archive	SRP184152	https://identifiers.org/ncbi/insdc.sra:SRP184152	gene expression level	GSM3737318	Gene Expression Omnibus	GSE130386	https://identifiers.org/geo:GSE130386	differentially expressed genes	differentially expressed gene between samples .rar	figshare	doi:10.6084/m9.figshare.c.4378256.v1	https://doi.org/10.6084/m9.figshare.c.4378256.v1
Y-EL36-replicate3	RNA extraction and sequencing	HiSeq 2000	Illumina	RNA seq of Y-EL36-replicate3	SRX5338634	NCBI Sequence Read Archive	SRP184152	https://identifiers.org/ncbi/insdc.sra:SRP184152	gene expression level	GSM3737315	Gene Expression Omnibus	GSE130386	https://identifiers.org/geo:GSE130386	differentially expressed genes	differentially expressed gene between samples .rar	figshare	doi:10.6084/m9.figshare.c.4378256.v1	https://doi.org/10.6084/m9.figshare.c.4378256.v1
Y-EL38-replicate1	RNA extraction and sequencing	HiSeq 2000	Illumina	RNA seq of Y-EL38-replicate1	SRX5338633	NCBI Sequence Read Archive	SRP184152	https://identifiers.org/ncbi/insdc.sra:SRP184152	gene expression level	GSM3737316	Gene Expression Omnibus	GSE130386	https://identifiers.org/geo:GSE130386	differentially expressed genes	differentially expressed gene between samples .rar	figshare	doi:10.6084/m9.figshare.c.4378256.v1	https://doi.org/10.6084/m9.figshare.c.4378256.v1
X-EL38-replicate3	RNA extraction and sequencing	HiSeq 2000	Illumina	RNA seq of X-EL38-replicate3	SRX5338632	NCBI Sequence Read Archive	SRP184152	https://identifiers.org/ncbi/insdc.sra:SRP184152	gene expression level	GSM3737309	Gene Expression Omnibus	GSE130386	https://identifiers.org/geo:GSE130386	differentially expressed genes	differentially expressed gene between samples .rar	figshare	doi:10.6084/m9.figshare.c.4378256.v1	https://doi.org/10.6084/m9.figshare.c.4378256.v1
Y-EL35-replicate1	RNA extraction and sequencing	HiSeq 2000	Illumina	RNA seq of Y-EL35-replicate1	SRX5338631	NCBI Sequence Read Archive	SRP184152	https://identifiers.org/ncbi/insdc.sra:SRP184152	gene expression level	GSM3737310	Gene Expression Omnibus	GSE130386	https://identifiers.org/geo:GSE130386	differentially expressed genes	differentially expressed gene between samples .rar	figshare	doi:10.6084/m9.figshare.c.4378256.v1	https://doi.org/10.6084/m9.figshare.c.4378256.v1
X-EL35-replicate3	RNA extraction and sequencing	HiSeq 2000	Illumina	RNA seq of X-EL35-replicate3	SRX5338630	NCBI Sequence Read Archive	SRP184152	https://identifiers.org/ncbi/insdc.sra:SRP184152	gene expression level	GSM3737303	Gene Expression Omnibus	GSE130386	https://identifiers.org/geo:GSE130386	differentially expressed genes	differentially expressed gene between samples .rar	figshare	doi:10.6084/m9.figshare.c.4378256.v1	https://doi.org/10.6084/m9.figshare.c.4378256.v1
X-EL36-replicate1	RNA extraction and sequencing	HiSeq 2000	Illumina	RNA seq of X-EL36-replicate1	SRX5338629	NCBI Sequence Read Archive	SRP184152	https://identifiers.org/ncbi/insdc.sra:SRP184152	gene expression level	GSM3737304	Gene Expression Omnibus	GSE130386	https://identifiers.org/geo:GSE130386	differentially expressed genes	differentially expressed gene between samples .rar	figshare	doi:10.6084/m9.figshare.c.4378256.v1	https://doi.org/10.6084/m9.figshare.c.4378256.v1
X-EL35-replicate1	RNA extraction and sequencing	HiSeq 2000	Illumina	RNA seq of X-EL35-replicate1	SRX5338628	NCBI Sequence Read Archive	SRP184152	https://identifiers.org/ncbi/insdc.sra:SRP184152	gene expression level	GSM3737301	Gene Expression Omnibus	GSE130386	https://identifiers.org/geo:GSE130386	differentially expressed genes	differentially expressed gene between samples .rar	figshare	doi:10.6084/m9.figshare.c.4378256.v1	https://doi.org/10.6084/m9.figshare.c.4378256.v1
X-EL35-replicate2	RNA extraction and sequencing	HiSeq 2000	Illumina	RNA seq of X-EL35-replicate2	SRX5338627	NCBI Sequence Read Archive	SRP184152	https://identifiers.org/ncbi/insdc.sra:SRP184152	gene expression level	GSM3737302	Gene Expression Omnibus	GSE130386	https://identifiers.org/geo:GSE130386	differentially expressed genes	differentially expressed gene between samples .rar	figshare	doi:10.6084/m9.figshare.c.4378256.v1	https://doi.org/10.6084/m9.figshare.c.4378256.v1
X-EL38-replicate1	RNA extraction and sequencing	HiSeq 2000	Illumina	RNA seq of X-EL38-replicate1	SRX5338626	NCBI Sequence Read Archive	SRP184152	https://identifiers.org/ncbi/insdc.sra:SRP184152	gene expression level	GSM3737307	Gene Expression Omnibus	GSE130386	https://identifiers.org/geo:GSE130386	differentially expressed genes	differentially expressed gene between samples .rar	figshare	doi:10.6084/m9.figshare.c.4378256.v1	https://doi.org/10.6084/m9.figshare.c.4378256.v1
X-EL38-replicate2	RNA extraction and sequencing	HiSeq 2000	Illumina	RNA seq of X-EL38-replicate2	SRX5338625	NCBI Sequence Read Archive	SRP184152	https://identifiers.org/ncbi/insdc.sra:SRP184152	gene expression level	GSM3737308	Gene Expression Omnibus	GSE130386	https://identifiers.org/geo:GSE130386	differentially expressed genes	differentially expressed gene between samples .rar	figshare	doi:10.6084/m9.figshare.c.4378256.v1	https://doi.org/10.6084/m9.figshare.c.4378256.v1
X-EL36-replicate2	RNA extraction and sequencing	HiSeq 2000	Illumina	RNA seq of X-EL36-replicate2	SRX5338624	NCBI Sequence Read Archive	SRP184152	https://identifiers.org/ncbi/insdc.sra:SRP184152	gene expression level	GSM3737305	Gene Expression Omnibus	GSE130386	https://identifiers.org/geo:GSE130386	differentially expressed genes	differentially expressed gene between samples .rar	figshare	doi:10.6084/m9.figshare.c.4378256.v1	https://doi.org/10.6084/m9.figshare.c.4378256.v1
X-EL36-replicate3	RNA extraction and sequencing	HiSeq 2000	Illumina	RNA seq of X-EL36-replicate3	SRX5338623	NCBI Sequence Read Archive	SRP184152	https://identifiers.org/ncbi/insdc.sra:SRP184152	gene expression level	GSM3737306	Gene Expression Omnibus	GSE130386	https://identifiers.org/geo:GSE130386	differentially expressed genes	differentially expressed gene between samples .rar	figshare	doi:10.6084/m9.figshare.c.4378256.v1	https://doi.org/10.6084/m9.figshare.c.4378256.v1
