# Supplementary material for: Transcriptome profiles of three Muscat table grape cultivars to dissect the mechanism of terpene biosynthesis
Source: Sci Data. 2019 Jun 13;6:89. doi: 10.1038/s41597-019-0101-y (PMC6565711; doi:10.1038/s41597-019-0101-y)
Supplement: Supplementary file 1 — Download metadata file [file 41597_2019_101_MOESM1_ESM.zip › i_Investigation.txt]

# Investigation File generated for Scientific Data with Investigation File Authoring Tool version 0.1.0 on 23/05/2019 - This metadata file is CC0
ONTOLOGY SOURCE REFERENCE
Term Source Name	NCBITaxon	BTO	OBI	ERO	EFO	NCIT
Term Source File	http://data.bioontology.org/ontologies/NCBITAXON	http://data.bioontology.org/ontologies/BTO	http://data.bioontology.org/ontologies/OBI	http://data.bioontology.org/ontologies/ERO	http://data.bioontology.org/ontologies/EFO	http://data.bioontology.org/ontologies/NCIT
Term Source Version	2016AB	unknown	2014-08-18	2013-08-02	3.5.1	17.06d
Term Source Description	National Center for Biotechnology Information (NCBI) Organismal Classification	BRENDA Tissue and Enzyme Source Ontology	Ontology for Biomedical Investigations	Eagle-I Research Resource Ontology	Experimental Factor Ontology	National Cancer Institute Thesaurus
INVESTIGATION
Investigation Identifier
Investigation Title
Investigation Description
Investigation Submission Date
Investigation Public Release Date
INVESTIGATION PUBLICATIONS
Investigation PubMed ID
Investigation Publication DOI
Investigation Publication Author List
Investigation Publication Title
Investigation Publication Status
Investigation Publication Status Term Accession Number
Investigation Publication Status Term Source REF
INVESTIGATION CONTACTS
Investigation Person Last Name
Investigation Person Mid Initials
Investigation Person First Name
Investigation Person Address
Investigation Person Phone
Investigation Person Fax
Investigation Person Email
Investigation Person Affiliation
Investigation Person Roles
Investigation Person Roles Term Accession Number
Investigation Person Roles Term Source REF
STUDY
Study Identifier	10.1038/s41597-019-0101-y
Study Title	Transcriptome profiles of three Muscat table grape cultivars to dissect the mechanism of terpene biosynthesis
Study Submission Date	18/02/2019
Study Public Release Date	13/06/2019
Study Description	https://www.nature.com/articles/s41597-019-0101-y
Study File Name	s_Xu110b_study.txt
Comment[Subject Keywords]	""
Comment[Manuscript Licence]	CC BY-4.0
Comment[Experimental Metadata Licence]	CC0
Comment[Supplementary Information File Name]
Comment[Supplementary Information File Type]
Comment[Supplementary Information File URL]
Comment[Data Repository]	NCBI Sequence Read Archive;Gene Expression Omnibus;figshare
Comment[Data Record Accession]	SRP184152;GSE130386;doi:10.6084/m9.figshare.c.4378256.v1
Comment[Data Record URI]	https://identifiers.org/ncbi/insdc.sra:SRP184152;https://identifiers.org/geo:GSE130386;https://doi.org/10.6084/m9.figshare.c.4378256.v1
STUDY DESIGN DESCRIPTORS
Study Design Type	transcription profiling design	gene expression analysis objective
Study Design Type Term Accession Number	OBI:0001430	http://www.ebi.ac.uk/efo/swo/SWO_0000553
Study Design Type Term Source REF	OBI	ERO
STUDY PUBLICATIONS
Study PubMed ID
Study Publication DOI
Study Publication Author List
Study Publication Title
Study Publication Status
Study Publication Status Term Accession Number
Study Publication Status Term Source REF
STUDY FACTORS
Study Factor Name	cultivar	biological replicate	developmental stage
Study Factor Type	cultivar	biological replicate	developmental stage
Study Factor Type Term Accession Number	http://www.ebi.ac.uk/efo/EFO_0005136	http://www.ebi.ac.uk/efo/EFO_0002091	http://www.ebi.ac.uk/efo/EFO_0000399
Study Factor Type Term Source REF	EFO	EFO	EFO
STUDY ASSAYS
Study Assay Measurement Type	transcription profiling assay
Study Assay Measurement Type Term Accession Number	OBI:0000424
Study Assay Measurement Type Term Source REF	ERO
Study Assay Technology Type	RNA sequencing
Study Assay Technology Type Term Accession Number	ERO:0001658
Study Assay Technology Type Term Source REF	ERO
Study Assay Technology Platform	instrument;manufacturer
Study Assay File Name	a_Xu110b_assay.txt
STUDY PROTOCOLS
Study Protocol Name	Sampling	RNA extraction and sequencing	gene expression level	differentially expressed genes
Study Protocol Type	sample collection protocol	RNA sequencing	Gene Expression Level Analysis	Gene Expression Level Analysis
Study Protocol Type Term Accession Number	http://www.ebi.ac.uk/efo/EFO_0005518	ERO:0001658	NCIT:C135484	NCIT:C135484
Study Protocol Type Term Source REF	EFO	ERO	NCIT	NCIT
Study Protocol Description				
Study Protocol URI	""	""	""	""
Study Protocol Version				
Study Protocol Parameters Name	""	instrument;manufacturer	""	""
Study Protocol Parameters Name Term Accession Number	""	""	""	""
Study Protocol Parameters Name Term Source REF	""	""	""	""
Study Protocol Components Name	""	""	""	""
Study Protocol Components Type	""	""	""	""
Study Protocol Components Type Term Accession Number	""	""	""	""
Study Protocol Components Type Term Source REF	""	""	""	""
STUDY CONTACTS
Study Person Last Name	Sun	Zhu	Zhang	Zhang	Yan	Wang	Wang	Xu
Study Person First Name	Lei	Baoqing	Xuanyin	Guojun	Ailing	Huiling	Xiaoyue	Haiying
Study Person Mid Initials
Study Person Email	""	""	""	""	""	""	""	xuhaiying@baafs.net.cn
Study Person Phone
Study Person Fax
Study Person Address
Study Person Affiliation	Beijing Academy of Forestry and Pomology Sciences, Beijing, 100093, China	College of Biological Sciences and Technology, Beijing Forestry University, Beijing, 100083, China	Beijing Academy of Forestry and Pomology Sciences, Beijing, 100093, China	Beijing Academy of Forestry and Pomology Sciences, Beijing, 100093, China	Beijing Academy of Forestry and Pomology Sciences, Beijing, 100093, China	Beijing Academy of Forestry and Pomology Sciences, Beijing, 100093, China	Beijing Academy of Forestry and Pomology Sciences, Beijing, 100093, China	Key Laboratory of Biology and Genetic Improvement of Horticultural Crops (North China), Ministry of Agriculture and Rural Affairs, Beijing, 100093, China
Study Person Roles
Study Person Roles Term Accession Number
Study Person Roles Term Source REF
Comment[Study Person ORCID]	""	""	""	""	""	""	""	""
Comment[Funder]
Comment[FundRef ID]
Comment[Funder Term Source REF]
Comment[Grant Identifier]
